# Supplementary material for: Computational Analysis of Molnupiravir
Source: Int J Mol Sci. 2022 Jan 28;23(3):1508. doi: 10.3390/ijms23031508 (PMC8835990; doi:10.3390/ijms23031508)
Supplement: Supplementary file 1 [file ijms-23-01508-s001.zip]

Archive with 2 entries (1 files):
- ijms-1554901-supplementary - final/
- ijms-1554901-supplementary - final/ijms-1554901-supplementary - final.pdf
